# Supplementary material for: A controlled aquarium system and approach to study the role of sponge-bacteria interactions using Aplysilla rosea and Vibrio natriegens
Source: Sci Rep. 2018 Aug 7;8:11801. doi: 10.1038/s41598-018-30295-y (PMC6081443; doi:10.1038/s41598-018-30295-y)
Supplement: Supplementary file 2 — Dataset 1 [file 41598_2018_30295_MOESM2_ESM.xls]

## Sheet: Sheet1
	Hour	Vibrio natriegens only in water	Sponges with Vibrio natriegens	Sponges without Vibrio natriegens
	0	6	6.69897	0
	3	7.30103	4.84513	0
	6	7.34242	3.69949	0
Average Value (log10cfu/mL)	12	8.38021	3.3032	0
	24	8.47712	6.8451	0
	48	8.47712	6.95424	0
