# Supplementary material for: A controlled aquarium system and approach to study the role of sponge-bacteria interactions using Aplysilla rosea and Vibrio natriegens
Source: Sci Rep. 2018 Aug 7;8:11801. doi: 10.1038/s41598-018-30295-y (PMC6081443; doi:10.1038/s41598-018-30295-y)
Supplement: Supplementary file 3 — Dataset 2 [file 41598_2018_30295_MOESM3_ESM.xls]

## Sheet: Sheet1
	Zone of inhibition			Average	SD
T-1-0	9	9	9.5	9.16667	0.235702
C-1-0	9	9	9.5	9.16667	0.235702
T-1-24	15	15	14.8	14.9333	0.0942809
C-1-24	8	8	8.4	8.13333	0.188562
T-2-48	15	15	14.8	14.9333	0.0942809
C-2-48	8.2	8.2	8	8.13333	0.0942809
	Average	SD
T-1-0	9.16667	0.235702
C-1-0	9.16667	0.235702
T-1-24	14.9333	0.0942809
C-1-24	8.13333	0.188562
T-2-48	14.9333	0.0942809
C-2-48	8.13333	0.0942809
	Zone of inhibition	Average	SD
T1-0	9
T2-0	9	9.33333	0.57735
T3-0	10
C1-0	9
C2-0	9	9	0
C3-0	9
T1-24	15
T2-24	9	11	3.4641
T3-24	9
C1-24	9
C2-24	10	9.33333	0.57735
C3-24	9
T1-48	14							Average	SD
T2-48	15	14	1				C-0	9	0
T3-48	13						T-0	9.33333	0.57735
							C-24	9.33333	0.57735
C1-48	13						T-24	11	3.4641
C2-48	8.2	10.4	2.42487				C-48	10.4	2.42487
C3-48	10						T-48	14	1
