# Supplementary material for: A controlled aquarium system and approach to study the role of sponge-bacteria interactions using Aplysilla rosea and Vibrio natriegens
Source: Sci Rep. 2018 Aug 7;8:11801. doi: 10.1038/s41598-018-30295-y (PMC6081443; doi:10.1038/s41598-018-30295-y)
Supplement: Supplementary file 4 — Dataset 3 [file 41598_2018_30295_MOESM4_ESM.xlsx]

## Sheet: species level identification of
name	PS-6-28F (C-3-24)	PS-1-28F (C1-0)	PS-1-R-28F(C1-0)	PS-5-28F (C-2-24)	PS-8-28F (T-2-24)	PS-9-28F (T-3-24)	PS-11-28F (C-2-48)	PS-12-28F (C-3-48)	PS-14-28F (T-2-48)	PS-15-28F (T-3-48)	name	name	W-28F (T-24-1))	X-28F (C-24-1)	Y-28F (T-48-1)	Z-28F (C-48-1)
Alteromonas sp	0.184162	0	0.0472813	0	0.891508	3.61041	0.0243635	0.034654	2.76946	4.50225	Alteromonas sp	Alteromonas sp	0.856837	0.248756	0.65751	0
Arcobacter sp	1.4426	0.0940586	0.378251	0	15.7147	13.2942	0.0121818	0.115513	7.03593	14.6573	Arcobacter sp	Amphritea balenae	0.678329	0	0.789012	0
Clostridium sp	0.399018	0.0156764	0	0.883002	0.241765	0.279877	0.0243635	0.381194	0.112275	0	Clostridium sp	Arcobacter sp	1.32096	0.870647	2.49854	0
Colwellia psychrerythraea	0.798036	0.235147	0.0945626	1.87638	18.4497	30.4506	0.048727	0.138616	21.5943	32.3162	Colwellia psychrerythraea	Colwellia psychrerythraea	15.066	0.580431	15.6195	0.503663
Colwellia sp	0.184162	0.0156764	0	0.662252	1.74524	2.12706	0.0852723	0.265681	4.49102	3.35168	Colwellia sp	Colwellia sp	7.39022	1.20232	4.67563	1.0989
Flavobacterium sp	0.552486	0	0.212766	0	0.574192	0	0.0121818	0.242578	1.72156	1.0005	Flavobacterium sp	Coxiella burnetii	0.357015	2.61194	0.0584454	0.0915751
Glaciecola sp	0	0.0783822	0.0945626	0	0.173769	1.51134	0	0.0808594	0.860778	2.65133	Glaciecola sp	Endozoicomonas elysicola	0	0.746269	0	0
Idiomarina sp	0	0	0.165485	0	0.0755515	0	0	0	0	0	Idiomarina sp	Endozoicomonas sp	0.0714031	27.529	0.467563	0.137363
Marinomonas sp	0.0306937	0	0	0	0.438199	1.03554	0	0	0.336826	0.450225	Marinomonas sp	Flavobacterium sp	0.392717	0	0.409117	0.137363
Moritella abyssi	0	0	0	0	0.347537	1.70725	0	0	1.0479	1.55078	Moritella abyssi	Glaciecola sp	0.107105	0.124378	0.233781	0
Oleispira sp	0.429711	0.0470293	0.236407	0	0.00755515	0	0.0243635	0.242578	0.149701	0	Oleispira sp	Marinithermus sp	0.0714031	0	0.131502	0
Phaeobacter sp	0.491099	0.0156764	0	0	0.113327	0	0.121818	0.658427	1.42216	2.05103	Phaeobacter sp	Mesorhizobium sp	0.856837	0.165837	0.175336	0.18315
Pirellula sp	1.07428	1.14438	1.06383	0.993377	0.120882	0	0.109636	0.589119	0.112275	0.050025	Pirellula sp	Moritella sp	1.14245	0	0.350672	0
Pseudoalteromonas sp	0.122775	0.109735	0	0.662252	2.01723	2.15505	0.0852723	0.0693081	3.06886	3.65183	Pseudoalteromonas sp	Oceanisphaera sp	2.99893	0.207297	1.84103	0.0457875
Pseudomonas sp	0.798036	0.188117	0.118203	0	0.0302206	1.11951	0.0121818	0.0115513	0	0	Pseudomonas sp	Paracoccus sp	0.107105	0	0.0292227	0
Pseudovibrio sp	0.245549	0.21947	0.236407	0	0.0755515	0.251889	0.0121818	0.0115513	0.449102	1.25063	Pseudovibrio sp	Phaeobacter sp	0.892538	0.0414594	0.642899	0.503663
Roseobacter sp	1.65746	0.674087	0.638298	0.993377	0.521306	1.17548	0.243635	0.508259	2.35778	1.45073	Roseobacter sp	Pseudoalteromonas sp	0.499821	0.456053	1.02279	0
Ruegeria atlantica	0.0306937	0.830851	0.874704	0	0.370202	0.447803	0.0609088	0.034654	0.411677	1.2006	Ruegeria atlantica	Pseudovibrio sp	0.749732	0.207297	0	0
Ruegeria sp	0.58318	0.501646	0.35461	0	0.241765	0.391828	0.133999	0.265681	1.23503	1.0005	Ruegeria sp	Roseobacter sp	3.96287	0.66335	0.613676	0.18315
Salegentibacter sp	0	0	0	0	0.00755515	0	0	0	3.66766	1.25063	Salegentibacter sp	Ruegeria scottomollicae	0	0	0.146113	0
Shewanella sp	0	0	0.0236407	0	0.74796	1.1475	0	0	0.486527	0.650325	Shewanella sp	Ruegeria sp	6.17637	0.704809	0.452951	0.0915751
Sinorhizobium sp	3.8674	0.783822	1.3948	25.9382	33.084	1.48335	89.3288	69.5622	14.3338	1.45073	Sinorhizobium sp	Shewanella sp	1.42806	0	1.40269	0.0457875
Spongiobacter sp	1.01289	0.0470293	0	2.09713	0.0151103	0	0.097454	0.231027	0.0374251	0	Spongiobacter sp	Sinorhizobium sp	4.99821	9.99171	48.0129	82.0513
Sulfitobacter sp	0.245549	0.0627058	0.070922	0	0.355092	0	0.0852723	0.25413	1.57186	0	Sulfitobacter sp	Stappia sp	0.46412	1.69983	0.0730567	0
Synechococcus sp	79.8649	93.4316	91.2293	59.4923	5.80991	8.34033	8.4785	24.6852	7.37275	6.10305	Synechococcus sp	Sulfitobacter sp	0.535523	0	0.97896	0.0915751
Tenacibaculum soleae	0	0	0	0	0.0151103	0.0279877	0	0	0	1.65083	Tenacibaculum soleae	Synechococcus sp	31.096	41.9154	3.36061	12.0421
Tenacibaculum sp	0.092081	0	0.0236407	0.110375	0.173769	0	0	0.115513	1.16018	0.450225	Tenacibaculum sp	Vibrio gallaecicus	0.285612	0.0414594	0.452951	0
Vibrio gallaecicus	0.0613874	0	0	0.110375	1.10305	2.15505	0	0.0115513	1.30988	0.550275	Vibrio gallaecicus	Vibrio natriegens	3.39165	0.165837	1.43191	0
Vibrio lentus	0.0306937	0	0	0	0.158658	1.00756	0	0	0	0	Vibrio lentus	Vibrio sp	4.14138	0.580431	2.17709	0
Vibrio natriegens	0	0	0.0236407	0	3.8078	8.08844	0	0	4.26647	3.50175	Vibrio natriegens
Vibrio pomeroyi	1.01289	0.0156764	0.0472813	0	2.11544	2.267	0.0243635	0	1.0479	0.850425	Vibrio pomeroyi
Vibrio sp	0.736648	0.360558	0.520095	0.110375	2.99184	3.97425	0.0243635	0.150167	2.17066	3.6018	Vibrio sp
Vibrio splendidus	0.33763	0	0	0	2.57631	4.45004	0.0121818	0	1.08533	1.75088	Vibrio splendidus
Vibrio tapetis	0.153468	0.0313529	0.118203	0	0.151103	2.32298	0	0.0115513	1.1976	0	Vibrio tapetis

## Sheet: Sheet1
name	PS-6-28F (C-3-24)	PS-1-28F (C1-0)	PS-1-R-28F(C1-0)	PS-5-28F (C-2-24)	PS-8-28F (T-2-24)	PS-9-28F (T-3-24)	PS-11-28F (C-2-48)	PS-12-28F (C-3-48)	PS-14-28F (T-2-48)	PS-15-28F (T-3-48)	name	name	W-28F (T-24-1))	X-28F (C-24-1)	Y-28F (T-48-1)	Z-28F (C-48-1)
Alteromonas sp	0.184162	0	0.0472813	0	0.891508	3.61041	0.0243635	0.034654	2.76946	4.50225	Alteromonas sp	Alteromonas sp	0.856837	0.248756	0.65751	0
Amphritea balenae	0	0	0	0	0	0	0	0	0	0		Amphritea balenae	0.678329	0	0.789012	0
Arcobacter sp	1.4426	0.0940586	0.378251	0	15.7147	13.2942	0.0121818	0.115513	7.03593	14.6573	Arcobacter sp	Arcobacter sp	1.32096	0.870647	2.49854	0
Clostridium sp	0.399018	0.0156764	0	0.883002	0.241765	0.279877	0.0243635	0.381194	0.112275	0	Clostridium sp		0	0	0	0
Colwellia psychrerythraea	0.798036	0.235147	0.0945626	1.87638	18.4497	30.4506	0.048727	0.138616	21.5943	32.3162	Colwellia psychrerythraea	Colwellia psychrerythraea	15.066	0.580431	15.6195	0.503663
Colwellia sp	0.184162	0.0156764	0	0.662252	1.74524	2.12706	0.0852723	0.265681	4.49102	3.35168	Colwellia sp	Colwellia sp	7.39022	1.20232	4.67563	1.0989
Coxiella burnetii	0	0	0	0	0	0	0	0	0	0		Coxiella burnetii	0.357015	2.61194	0.0584454	0.0915751
Endozoicomonas elysicola	0	0	0	0	0	0	0	0	0	0		Endozoicomonas elysicola	0	0.746269	0	0
Endozoicomonas sp	0	0	0	0	0	0	0	0	0	0		Endozoicomonas sp	0.0714031	27.529	0.467563	0.137363
Flavobacterium sp	0.552486	0	0.212766	0	0.574192	0	0.0121818	0.242578	1.72156	1.0005	Flavobacterium sp	Flavobacterium sp	0.392717	0	0.409117	0.137363
Glaciecola sp	0	0.0783822	0.0945626	0	0.173769	1.51134	0	0.0808594	0.860778	2.65133	Glaciecola sp	Glaciecola sp	0.107105	0.124378	0.233781	0
Idiomarina sp	0	0	0.165485	0	0.0755515	0	0	0	0	0	Idiomarina sp		0	0	0	0
Marinomonas sp	0.0306937	0	0	0	0.438199	1.03554	0	0	0.336826	0.450225	Marinomonas sp	Marinithermus sp	0.0714031	0	0.131502	0
Mesorhizobium sp	0	0	0	0	0	0	0	0	0	0		Mesorhizobium sp	0.856837	0.165837	0.175336	0.18315
Moritella abyssi	0	0	0	0	0.347537	1.70725	0	0	1.0479	1.55078	Moritella abyssi	Moritella sp	1.14245	0	0.350672	0
Oceanisphaera sp	0	0	0	0	0	0	0	0	0	0		Oceanisphaera sp	2.99893	0.207297	1.84103	0.0457875
Oleispira sp	0.429711	0.0470293	0.236407	0	0.00755515	0	0.0243635	0.242578	0.149701	0	Oleispira sp		0	0	0	0
Paracoccus sp	0	0	0	0	0	0	0	0	0	0		Paracoccus sp	0.107105	0	0.0292227	0
Phaeobacter sp	0.491099	0.0156764	0	0	0.113327	0	0.121818	0.658427	1.42216	2.05103	Phaeobacter sp	Phaeobacter sp	0.892538	0.0414594	0.642899	0.503663
Pirellula sp	1.07428	1.14438	1.06383	0.993377	0.120882	0	0.109636	0.589119	0.112275	0.050025	Pirellula sp		0	0	0	0
Pseudoalteromonas sp	0.122775	0.109735	0	0.662252	2.01723	2.15505	0.0852723	0.0693081	3.06886	3.65183	Pseudoalteromonas sp	Pseudoalteromonas sp	0.499821	0.456053	1.02279	0
Pseudomonas sp	0.798036	0.188117	0.118203	0	0.0302206	1.11951	0.0121818	0.0115513	0	0	Pseudomonas sp		0	0	0	0
Pseudovibrio sp	0.245549	0.21947	0.236407	0	0.0755515	0.251889	0.0121818	0.0115513	0.449102	1.25063	Pseudovibrio sp	Pseudovibrio sp	0.749732	0.207297	0	0
Roseobacter sp	1.65746	0.674087	0.638298	0.993377	0.521306	1.17548	0.243635	0.508259	2.35778	1.45073	Roseobacter sp	Roseobacter sp	3.96287	0.66335	0.613676	0.18315
Ruegeria atlantica	0.0306937	0.830851	0.874704	0	0.370202	0.447803	0.0609088	0.034654	0.411677	1.2006	Ruegeria atlantica		0	0	0	0
Ruegeria scottomollicae	0	0	0	0	0	0	0	0	0	0		Ruegeria scottomollicae	0	0	0.146113	0
Ruegeria sp	0.58318	0.501646	0.35461	0	0.241765	0.391828	0.133999	0.265681	1.23503	1.0005	Ruegeria sp	Ruegeria sp	6.17637	0.704809	0.452951	0.0915751
Salegentibacter sp	0	0	0	0	0.00755515	0	0	0	3.66766	1.25063	Salegentibacter sp		0	0	0	0
Shewanella sp	0	0	0.0236407	0	0.74796	1.1475	0	0	0.486527	0.650325	Shewanella sp	Shewanella sp	1.42806	0	1.40269	0.0457875
Sinorhizobium sp	3.8674	0.783822	1.3948	25.9382	33.084	1.48335	89.3288	69.5622	14.3338	1.45073	Sinorhizobium sp	Sinorhizobium sp	4.99821	9.99171	48.0129	82.0513
Spongiobacter sp	1.01289	0.0470293	0	2.09713	0.0151103	0	0.097454	0.231027	0.0374251	0	Spongiobacter sp		0	0	0	0
Stappia sp	0	0	0	0	0	0	0	0	0	0		Stappia sp	0.46412	1.69983	0.0730567	0
Sulfitobacter sp	0.245549	0.0627058	0.070922	0	0.355092	0	0.0852723	0.25413	1.57186	0	Sulfitobacter sp	Sulfitobacter sp	0.535523	0	0.97896	0.0915751
Synechococcus sp	79.8649	93.4316	91.2293	59.4923	5.80991	8.34033	8.4785	24.6852	7.37275	6.10305	Synechococcus sp	Synechococcus sp	31.096	41.9154	3.36061	12.0421
Tenacibaculum soleae	0	0	0	0	0.0151103	0.0279877	0	0	0	1.65083	Tenacibaculum soleae		0	0	0	0
Tenacibaculum sp	0.092081	0	0.0236407	0.110375	0.173769	0	0	0.115513	1.16018	0.450225	Tenacibaculum sp		0	0	0	0
Vibrio gallaecicus	0.0613874	0	0	0.110375	1.10305	2.15505	0	0.0115513	1.30988	0.550275	Vibrio gallaecicus	Vibrio gallaecicus	0.285612	0.0414594	0.452951	0
Vibrio lentus	0.0306937	0	0	0	0.158658	1.00756	0	0	0	0	Vibrio lentus		0	0	0	0
Vibrio natriegens	0	0	0.0236407	0	3.8078	8.08844	0	0	4.26647	3.50175	Vibrio natriegens	Vibrio natriegens	3.39165	0.165837	1.43191	0
Vibrio pomeroyi	1.01289	0.0156764	0.0472813	0	2.11544	2.267	0.0243635	0	1.0479	0.850425	Vibrio pomeroyi		0	0	0	0
Vibrio sp	0.736648	0.360558	0.520095	0.110375	2.99184	3.97425	0.0243635	0.150167	2.17066	3.6018	Vibrio sp	Vibrio sp	4.14138	0.580431	2.17709	0
Vibrio splendidus	0.33763	0	0	0	2.57631	4.45004	0.0121818	0	1.08533	1.75088	Vibrio splendidus		0	0	0	0
Vibrio tapetis	0.153468	0.0313529	0.118203	0	0.151103	2.32298	0	0.0115513	1.1976	0	Vibrio tapetis		0	0	0	0

## Sheet: Sheet2
name	C.0.1	C.0.2	C.24.1	C.24.2	C.24.3	C.48.1	C.48.2	C.48.3	T.24.1	T.24.2	T.24.3	T.48.1	T.48.2	T.48.3
Alteromonas sp	0	0.0472813	0.248756	0	0.184162	0	0.0243635	0.034654	0.856837	0.891508	3.61041	0.65751	2.76946	4.50225
Amphritea balenae	0	0	0	0	0	0	0	0	0.678329	0	0	0.789012	0	0
Arcobacter sp	0.0940586	0.378251	0.870647	0	1.4426	0	0.0121818	0.115513	1.32096	15.7147	13.2942	2.49854	7.03593	14.6573
Clostridium sp	0.0156764	0	0	0.883002	0.399018	0	0.0243635	0.381194	0	0.241765	0.279877	0	0.112275	0
Colwellia psychrerythraea	0.235147	0.0945626	0.580431	1.87638	0.798036	0.503663	0.048727	0.138616	15.066	18.4497	30.4506	15.6195	21.5943	32.3162
Colwellia sp	0.0156764	0	1.20232	0.662252	0.184162	1.0989	0.0852723	0.265681	7.39022	1.74524	2.12706	4.67563	4.49102	3.35168
Coxiella burnetii	0	0	2.61194	0	0	0.0915751	0	0	0.357015	0	0	0.0584454	0	0
Endozoicomonas elysicola	0	0	0.746269	0	0	0	0	0	0	0	0	0	0	0
Endozoicomonas sp	0	0	27.529	0	0	0.137363	0	0	0.0714031	0	0	0.467563	0	0
Flavobacterium sp	0	0.212766	0	0	0.552486	0.137363	0.0121818	0.242578	0.392717	0.574192	0	0.409117	1.72156	1.0005
Glaciecola sp	0.0783822	0.0945626	0.124378	0	0	0	0	0.0808594	0.107105	0.173769	1.51134	0.233781	0.860778	2.65133
Idiomarina sp	0	0.165485	0	0	0	0	0	0	0	0.0755515	0	0	0	0
Marinomonas sp	0	0	0	0	0.0306937	0	0	0	0.0714031	0.438199	1.03554	0.131502	0.336826	0.450225
Mesorhizobium sp	0	0	0.165837	0	0	0.18315	0	0	0.856837	0	0	0.175336	0	0
Moritella abyssi	0	0	0	0	0	0	0	0	1.14245	0.347537	1.70725	0.350672	1.0479	1.55078
Oceanisphaera sp	0	0	0.207297	0	0	0.0457875	0	0	2.99893	0	0	1.84103	0	0
Oleispira sp	0.0470293	0.236407	0	0	0.429711	0	0.0243635	0.242578	0	0.00755515	0	0	0.149701	0
Paracoccus sp	0	0	0	0	0	0	0	0	0.107105	0	0	0.0292227	0	0
Phaeobacter sp	0.0156764	0	0.0414594	0	0.491099	0.503663	0.121818	0.658427	0.892538	0.113327	0	0.642899	1.42216	2.05103
Pirellula sp	1.14438	1.06383	0	0.993377	1.07428	0	0.109636	0.589119	0	0.120882	0	0	0.112275	0.050025
Pseudoalteromonas sp	0.109735	0	0.456053	0.662252	0.122775	0	0.0852723	0.0693081	0.499821	2.01723	2.15505	1.02279	3.06886	3.65183
Pseudomonas sp	0.188117	0.118203	0	0	0.798036	0	0.0121818	0.0115513	0	0.0302206	1.11951	0	0	0
Pseudovibrio sp	0.21947	0.236407	0.207297	0	0.245549	0	0.0121818	0.0115513	0.749732	0.0755515	0.251889	0	0.449102	1.25063
Roseobacter sp	0.674087	0.638298	0.66335	0.993377	1.65746	0.18315	0.243635	0.508259	3.96287	0.521306	1.17548	0.613676	2.35778	1.45073
Ruegeria atlantica	0.830851	0.874704	0	0	0.0306937	0	0.0609088	0.034654	0	0.370202	0.447803	0	0.411677	1.2006
Ruegeria scottomollicae	0	0	0	0	0	0	0	0	0	0	0	0.146113	0	0
Ruegeria sp	0.501646	0.35461	0.704809	0	0.58318	0.0915751	0.133999	0.265681	6.17637	0.241765	0.391828	0.452951	1.23503	1.0005
Salegentibacter sp	0	0	0	0	0	0	0	0	0	0.00755515	0	0	3.66766	1.25063
Shewanella sp	0	0.0236407	0	0	0	0.0457875	0	0	1.42806	0.74796	1.1475	1.40269	0.486527	0.650325
Sinorhizobium sp	0.783822	1.3948	9.99171	25.9382	3.8674	82.0513	89.3288	69.5622	4.99821	33.084	1.48335	48.0129	14.3338	1.45073
Spongiobacter sp	0.0470293	0	0	2.09713	1.01289	0	0.097454	0.231027	0	0.0151103	0	0	0.0374251	0
Stappia sp	0	0	1.69983	0	0	0	0	0	0.46412	0	0	0.0730567	0	0
Sulfitobacter sp	0.0627058	0.070922	0	0	0.245549	0.0915751	0.0852723	0.25413	0.535523	0.355092	0	0.97896	1.57186	0
Synechococcus sp	93.4316	91.2293	41.9154	59.4923	79.8649	12.0421	8.4785	24.6852	31.096	5.80991	8.34033	3.36061	7.37275	6.10305
Tenacibaculum soleae	0	0	0	0	0	0	0	0	0	0.0151103	0.0279877	0	0	1.65083				0	0	0.0414594	0.110375	0.0613874	0	0	0.0115513	0.285612	1.10305	2.15505	0.452951	1.30988	0.550275
Tenacibaculum sp	0	0.0236407	0	0.110375	0.092081	0	0	0.115513	0	0.173769	0	0	1.16018	0.450225				0	0	0	0	0.0306937	0	0	0	0	0.158658	1.00756	0	0	0
Vibrio gallaecicus	0	0	0.0414594	0.110375	0.0613874	0	0	0.0115513	0.285612	1.10305	2.15505	0.452951	1.30988	0.550275				0	0	0	0	0	0	0	0	0	0	0	0	0	0
Vibrio lentus	0	0	0	0	0.0306937	0	0	0	0	0.158658	1.00756	0	0	0				0.0156764	0.0472813	0	0	1.01289	0	0.0243635	0	0	2.11544	2.267	0	1.0479	0.850425
Vibrio natriegens	0	0.0236407	0.165837	0	0	0	0	0	3.39165	3.8078	8.08844	1.43191	4.26647	3.50175				0.360558	0.520095	0.580431	0.110375	0.736648	0	0.0243635	0.150167	4.14138	2.99184	3.97425	2.17709	2.17066	3.6018
Vibrio pomeroyi	0.0156764	0.0472813	0	0	1.01289	0	0.0243635	0	0	2.11544	2.267	0	1.0479	0.850425				0	0	0	0	0.33763	0	0.0121818	0	0	2.57631	4.45004	0	1.08533	1.75088
Vibrio sp	0.360558	0.520095	0.580431	0.110375	0.736648	0	0.0243635	0.150167	4.14138	2.99184	3.97425	2.17709	2.17066	3.6018				0.0313529	0.118203	0	0	0.153468	0	0	0.0115513	0	0.151103	2.32298	0	1.1976	0
Vibrio splendidus	0	0	0	0	0.33763	0	0.0121818	0	0	2.57631	4.45004	0	1.08533	1.75088				0.376235	0.567376	0.621891	0.220751	2.17925	0	0.0609088	0.161719	4.42699	8.9453	13.8539	2.63004	5.61377	6.75338
Vibrio tapetis	0.0313529	0.118203	0	0	0.153468	0	0	0.0115513	0	0.151103	2.32298	0	1.1976	0
Others	1.09735	2.0331	9.24544	6.07064	3.56047	2.79304	0.937995	1.3284	9.96073	4.73708	5.17772	11.2946	11.1153	7.05353
total % less others	98.9026	97.9669	90.7546	93.9294	96.4395	97.207	99.062	98.6716	90.0393	95.2629	94.8223	88.7054	88.8847	92.9465
Total % + others	100	100	100	100	100	100	100	100	100	100	100	100	100	100

## Sheet: Sheet3
name	C.0.1	C.0.2	C.24.1	C.24.2	C.24.3	C.48.1	C.48.2	C.48.3	T.24.1	T.24.2	T.24.3	T.48.1	T.48.2	T.48.3
Alteromonas sp	0	0.0472813	0.248756	0	0.184162	0	0.0243635	0.034654	0.856837	0.891508	3.61041	0.65751	2.76946	4.50225
Amphritea balenae	0	0	0	0	0	0	0	0	0.678329	0	0	0.789012	0	0
Arcobacter sp	0.0940586	0.378251	0.870647	0	1.4426	0	0.0121818	0.115513	1.32096	15.7147	13.2942	2.49854	7.03593	14.6573
Clostridium sp	0.0156764	0	0	0.883002	0.399018	0	0.0243635	0.381194	0	0.241765	0.279877	0	0.112275	0
Colwellia psychrerythraea	0.235147	0.0945626	0.580431	1.87638	0.798036	0.503663	0.048727	0.138616	15.066	18.4497	30.4506	15.6195	21.5943	32.3162
Colwellia sp	0.0156764	0	1.20232	0.662252	0.184162	1.0989	0.0852723	0.265681	7.39022	1.74524	2.12706	4.67563	4.49102	3.35168
Coxiella burnetii	0	0	2.61194	0	0	0.0915751	0	0	0.357015	0	0	0.0584454	0	0
Endozoicomonas elysicola	0	0	0.746269	0	0	0	0	0	0	0	0	0	0	0
Endozoicomonas sp other	0	0	27.529	0	0	0.137363	0	0	0.0714031	0	0	0.467563	0	0
Endozoicomonas sp	0	0	28.2753	0	0	0.137363	0	0	0.0714031	0	0	0.467563	0	0
Flavobacterium sp	0	0.212766	0	0	0.552486	0.137363	0.0121818	0.242578	0.392717	0.574192	0	0.409117	1.72156	1.0005
Glaciecola sp	0.0783822	0.0945626	0.124378	0	0	0	0	0.0808594	0.107105	0.173769	1.51134	0.233781	0.860778	2.65133
Idiomarina sp	0	0.165485	0	0	0	0	0	0	0	0.0755515	0	0	0	0
Marinomonas sp	0	0	0	0	0.0306937	0	0	0	0.0714031	0.438199	1.03554	0.131502	0.336826	0.450225
Mesorhizobium sp	0	0	0.165837	0	0	0.18315	0	0	0.856837	0	0	0.175336	0	0
Moritella abyssi	0	0	0	0	0	0	0	0	1.14245	0.347537	1.70725	0.350672	1.0479	1.55078
Oceanisphaera sp	0	0	0.207297	0	0	0.0457875	0	0	2.99893	0	0	1.84103	0	0
Oleispira sp	0.0470293	0.236407	0	0	0.429711	0	0.0243635	0.242578	0	0.00755515	0	0	0.149701	0
Paracoccus sp	0	0	0	0	0	0	0	0	0.107105	0	0	0.0292227	0	0
Phaeobacter sp	0.0156764	0	0.0414594	0	0.491099	0.503663	0.121818	0.658427	0.892538	0.113327	0	0.642899	1.42216	2.05103
Pirellula sp	1.14438	1.06383	0	0.993377	1.07428	0	0.109636	0.589119	0	0.120882	0	0	0.112275	0.050025
Pseudoalteromonas sp	0.109735	0	0.456053	0.662252	0.122775	0	0.0852723	0.0693081	0.499821	2.01723	2.15505	1.02279	3.06886	3.65183
Pseudomonas sp	0.188117	0.118203	0	0	0.798036	0	0.0121818	0.0115513	0	0.0302206	1.11951	0	0	0
Pseudovibrio sp	0.21947	0.236407	0.207297	0	0.245549	0	0.0121818	0.0115513	0.749732	0.0755515	0.251889	0	0.449102	1.25063
Roseobacter sp	0.674087	0.638298	0.66335	0.993377	1.65746	0.18315	0.243635	0.508259	3.96287	0.521306	1.17548	0.613676	2.35778	1.45073
Ruegeria atlantica	0.830851	0.874704	0	0	0.0306937	0	0.0609088	0.034654	0	0.370202	0.447803	0	0.411677	1.2006
Ruegeria scottomollicae	0	0	0	0	0	0	0	0	0	0	0	0.146113	0	0
Ruegeria sp other	0.501646	0.35461	0.704809	0	0.58318	0.0915751	0.133999	0.265681	6.17637	0.241765	0.391828	0.452951	1.23503	1.0005
Ruegeria sp	1.3325	1.22931	0.704809	0	0.613874	0.0915751	0.194908	0.300335	6.17637	0.611967	0.839631	0.599065	1.64671	2.2011
Salegentibacter sp	0	0	0	0	0	0	0	0	0	0.00755515	0	0	3.66766	1.25063
Shewanella sp	0	0.0236407	0	0	0	0.0457875	0	0	1.42806	0.74796	1.1475	1.40269	0.486527	0.650325
Sinorhizobium sp	0.783822	1.3948	9.99171	25.9382	3.8674	82.0513	89.3288	69.5622	4.99821	33.084	1.48335	48.0129	14.3338	1.45073
Spongiobacter sp	0.0470293	0	0	2.09713	1.01289	0	0.097454	0.231027	0	0.0151103	0	0	0.0374251	0
Stappia sp	0	0	1.69983	0	0	0	0	0	0.46412	0	0	0.0730567	0	0
Sulfitobacter sp	0.0627058	0.070922	0	0	0.245549	0.0915751	0.0852723	0.25413	0.535523	0.355092	0	0.97896	1.57186	0
Synechococcus sp	93.4316	91.2293	41.9154	59.4923	79.8649	12.0421	8.4785	24.6852	31.096	5.80991	8.34033	3.36061	7.37275	6.10305
Tenacibaculum soleae	0	0	0	0	0	0	0	0	0	0.0151103	0.0279877	0	0	1.65083
Tenacibaculum sp others	0	0.0236407	0	0.110375	0.092081	0	0	0.115513	0	0.173769	0	0	1.16018	0.450225
Tenacibaculum sp	0	0.0236407	0	0.110375	0.092081	0	0	0.115513	0	0.188879	0.0279877	0	1.16018	2.10105
Vibrio gallaecicus	0	0	0.0414594	0.110375	0.0613874	0	0	0.0115513	0.285612	1.10305	2.15505	0.452951	1.30988	0.550275
Vibrio lentus	0	0	0	0	0.0306937	0	0	0	0	0.158658	1.00756	0	0	0
Vibrio natriegens	0	0.0236407	0.165837	0	0	0	0	0	3.39165	3.8078	8.08844	1.43191	4.26647	3.50175
Vibrio pomeroyi	0.0156764	0.0472813	0	0	1.01289	0	0.0243635	0	0	2.11544	2.267	0	1.0479	0.850425
Vibrio sp. Other	0.360558	0.520095	0.580431	0.110375	0.736648	0	0.0243635	0.150167	4.14138	2.99184	3.97425	2.17709	2.17066	3.6018
Vibrio splendidus	0	0	0	0	0.33763	0	0.0121818	0	0	2.57631	4.45004	0	1.08533	1.75088
Vibrio tapetis	0.0313529	0.118203	0	0	0.153468	0	0	0.0115513	0	0.151103	2.32298	0	1.1976	0
Vibrio sp	0.407587	0.685579	0.621891	0.220751	2.33272	0	0.0609088	0.17327	4.42699	9.0964	16.1769	2.63004	6.81138	6.75338
Others	1.09735	2.0331	9.24544	6.07064	3.56047	2.79304	0.937995	1.3284	9.96073	4.73708	5.17772	11.2946	11.1153	7.05353

## Sheet: Sheet4
name	C.0.1	C.0.2	C.24.1	C.24.2	C.24.3	C.48.1	C.48.2	C.48.3	T.24.1	T.24.2	T.24.3	T.48.1	T.48.2	T.48.3
Alteromonas sp	0	0.0472813	0.248756	0	0.184162	0	0.0243635	0.034654	0.856837	0.891508	3.61041	0.65751	2.76946	4.50225
Amphritea balenae	0	0	0	0	0	0	0	0	0.678329	0	0	0.789012	0	0
Arcobacter sp	0.0940586	0.378251	0.870647	0	1.4426	0	0.0121818	0.115513	1.32096	15.7147	13.2942	2.49854	7.03593	14.6573
Clostridium sp	0.0156764	0	0	0.883002	0.399018	0	0.0243635	0.381194	0	0.241765	0.279877	0	0.112275	0
Colwellia psychrerythraea	0.235147	0.0945626	0.580431	1.87638	0.798036	0.503663	0.048727	0.138616	15.066	18.4497	30.4506	15.6195	21.5943	32.3162
Colwellia sp	0.0156764	0	1.20232	0.662252	0.184162	1.0989	0.0852723	0.265681	7.39022	1.74524	2.12706	4.67563	4.49102	3.35168
Coxiella burnetii	0	0	2.61194	0	0	0.0915751	0	0	0.357015	0	0	0.0584454	0	0
Endozoicomonas sp	0	0	28.2753	0	0	0.137363	0	0	0.0714031	0	0	0.467563	0	0
Flavobacterium sp	0	0.212766	0	0	0.552486	0.137363	0.0121818	0.242578	0.392717	0.574192	0	0.409117	1.72156	1.0005
Glaciecola sp	0.0783822	0.0945626	0.124378	0	0	0	0	0.0808594	0.107105	0.173769	1.51134	0.233781	0.860778	2.65133
Idiomarina sp	0	0.165485	0	0	0	0	0	0	0	0.0755515	0	0	0	0
Marinomonas sp	0	0	0	0	0.0306937	0	0	0	0.0714031	0.438199	1.03554	0.131502	0.336826	0.450225
Mesorhizobium sp	0	0	0.165837	0	0	0.18315	0	0	0.856837	0	0	0.175336	0	0
Moritella abyssi	0	0	0	0	0	0	0	0	1.14245	0.347537	1.70725	0.350672	1.0479	1.55078
Oceanisphaera sp	0	0	0.207297	0	0	0.0457875	0	0	2.99893	0	0	1.84103	0	0
Oleispira sp	0.0470293	0.236407	0	0	0.429711	0	0.0243635	0.242578	0	0.00755515	0	0	0.149701	0
Paracoccus sp	0	0	0	0	0	0	0	0	0.107105	0	0	0.0292227	0	0
Phaeobacter sp	0.0156764	0	0.0414594	0	0.491099	0.503663	0.121818	0.658427	0.892538	0.113327	0	0.642899	1.42216	2.05103
Pirellula sp	1.14438	1.06383	0	0.993377	1.07428	0	0.109636	0.589119	0	0.120882	0	0	0.112275	0.050025
Pseudoalteromonas sp	0.109735	0	0.456053	0.662252	0.122775	0	0.0852723	0.0693081	0.499821	2.01723	2.15505	1.02279	3.06886	3.65183
Pseudomonas sp	0.188117	0.118203	0	0	0.798036	0	0.0121818	0.0115513	0	0.0302206	1.11951	0	0	0
Pseudovibrio sp	0.21947	0.236407	0.207297	0	0.245549	0	0.0121818	0.0115513	0.749732	0.0755515	0.251889	0	0.449102	1.25063
Roseobacter sp	0.674087	0.638298	0.66335	0.993377	1.65746	0.18315	0.243635	0.508259	3.96287	0.521306	1.17548	0.613676	2.35778	1.45073
Ruegeria sp	1.3325	1.22931	0.704809	0	0.613874	0.0915751	0.194908	0.300335	6.17637	0.611967	0.839631	0.599065	1.64671	2.2011
Salegentibacter sp	0	0	0	0	0	0	0	0	0	0.00755515	0	0	3.66766	1.25063
Shewanella sp	0	0.0236407	0	0	0	0.0457875	0	0	1.42806	0.74796	1.1475	1.40269	0.486527	0.650325
Sinorhizobium sp	0.783822	1.3948	9.99171	25.9382	3.8674	82.0513	89.3288	69.5622	4.99821	33.084	1.48335	48.0129	14.3338	1.45073
Spongiobacter sp	0.0470293	0	0	2.09713	1.01289	0	0.097454	0.231027	0	0.0151103	0	0	0.0374251	0
Stappia sp	0	0	1.69983	0	0	0	0	0	0.46412	0	0	0.0730567	0	0
Sulfitobacter sp	0.0627058	0.070922	0	0	0.245549	0.0915751	0.0852723	0.25413	0.535523	0.355092	0	0.97896	1.57186	0
Synechococcus sp	93.4316	91.2293	41.9154	59.4923	79.8649	12.0421	8.4785	24.6852	31.096	5.80991	8.34033	3.36061	7.37275	6.10305
Tenacibaculum sp	0	0.0236407	0	0.110375	0.092081	0	0	0.115513	0	0.188879	0.0279877	0	1.16018	2.10105
Vibrio natriegens	0	0.0236407	0.165837	0	0	0	0	0	3.39165	3.8078	8.08844	1.43191	4.26647	3.50175
Vibrio sp	0.407587	0.685579	0.621891	0.220751	2.33272	0	0.0609088	0.17327	4.42699	9.0964	16.1769	2.63004	6.81138	6.75338
Others	1.09735	2.0331	9.24544	6.07064	3.56047	2.79304	0.937995	1.3284	9.96073	4.73708	5.17772	11.2946	11.1153	7.05353

## Sheet: Sheet5
Sample	Alteromonas sp	Amphritea balenae	Arcobacter sp	Clostridium sp	Colwellia psychrerythraea	Colwellia sp	Coxiella burnetii	Endozoicomonas sp	Flavobacterium sp	Glaciecola sp	Idiomarina sp	Marinomonas sp	Mesorhizobium sp	Moritella abyssi	Oceanisphaera sp	Oleispira sp	Paracoccus sp	Phaeobacter sp	Pirellula sp	Pseudoalteromonas sp	Pseudomonas sp	Pseudovibrio sp	Roseobacter sp	Ruegeria sp	Salegentibacter sp	Shewanella sp	Sinorhizobium sp	Spongiobacter sp	Stappia sp	Sulfitobacter sp	Synechococcus sp	Tenacibaculum sp	Vibrio natriegens	Vibrio sp	Others
C0-1	0	0	0.0940586	0.0156764	0.235147	0.0156764	0	0	0	0.0783822	0	0	0	0	0	0.0470293	0	0.0156764	1.14438	0.109735	0.188117	0.21947	0.674087	1.3325	0	0	0.783822	0.0470293	0	0.0627058	93.4316	0	0	0.407587	1.09735
C0-2	0.0472813	0	0.378251	0	0.0945626	0	0	0	0.212766	0.0945626	0.165485	0	0	0	0	0.236407	0	0	1.06383	0	0.118203	0.236407	0.638298	1.22931	0	0.0236407	1.3948	0	0	0.070922	91.2293	0.0236407	0.0236407	0.685579	2.0331
C24-1	0.248756	0	0.870647	0	0.580431	1.20232	2.61194	28.2753	0	0.124378	0	0	0.165837	0	0.207297	0	0	0.0414594	0	0.456053	0	0.207297	0.66335	0.704809	0	0	9.99171	0	1.69983	0	41.9154	0	0.165837	0.621891	9.24544
C24-2	0	0	0	0.883002	1.87638	0.662252	0	0	0	0	0	0	0	0	0	0	0	0	0.993377	0.662252	0	0	0.993377	0	0	0	25.9382	2.09713	0	0	59.4923	0.110375	0	0.220751	6.07064
C24-3	0.184162	0	1.4426	0.399018	0.798036	0.184162	0	0	0.552486	0	0	0.0306937	0	0	0	0.429711	0	0.491099	1.07428	0.122775	0.798036	0.245549	1.65746	0.613874	0	0	3.8674	1.01289	0	0.245549	79.8649	0.092081	0	2.33272	3.56047
C48-1	0	0	0	0	0.503663	1.0989	0.0915751	0.137363	0.137363	0	0	0	0.18315	0	0.0457875	0	0	0.503663	0	0	0	0	0.18315	0.0915751	0	0.0457875	82.0513	0	0	0.0915751	12.0421	0	0	0	2.79304
C48-2	0.0243635	0	0.0121818	0.0243635	0.048727	0.0852723	0	0	0.0121818	0	0	0	0	0	0	0.0243635	0	0.121818	0.109636	0.0852723	0.0121818	0.0121818	0.243635	0.194908	0	0	89.3288	0.097454	0	0.0852723	8.4785	0	0	0.0609088	0.937995
C48-3	0.034654	0	0.115513	0.381194	0.138616	0.265681	0	0	0.242578	0.0808594	0	0	0	0	0	0.242578	0	0.658427	0.589119	0.0693081	0.0115513	0.0115513	0.508259	0.300335	0	0	69.5622	0.231027	0	0.25413	24.6852	0.115513	0	0.17327	1.3284
T24-1	0.856837	0.678329	1.32096	0	15.066	7.39022	0.357015	0.0714031	0.392717	0.107105	0	0.0714031	0.856837	1.14245	2.99893	0	0.107105	0.892538	0	0.499821	0	0.749732	3.96287	6.17637	0	1.42806	4.99821	0	0.46412	0.535523	31.096	0	3.39165	4.42699	9.96073
T24-2	0.891508	0	15.7147	0.241765	18.4497	1.74524	0	0	0.574192	0.173769	0.0755515	0.438199	0	0.347537	0	0.00755515	0	0.113327	0.120882	2.01723	0.0302206	0.0755515	0.521306	0.611967	0.00755515	0.74796	33.084	0.0151103	0	0.355092	5.80991	0.188879	3.8078	9.0964	4.73708
T24-3	3.61041	0	13.2942	0.279877	30.4506	2.12706	0	0	0	1.51134	0	1.03554	0	1.70725	0	0	0	0	0	2.15505	1.11951	0.251889	1.17548	0.839631	0	1.1475	1.48335	0	0	0	8.34033	0.0279877	8.08844	16.1769	5.17772
T48-1	0.65751	0.789012	2.49854	0	15.6195	4.67563	0.0584454	0.467563	0.409117	0.233781	0	0.131502	0.175336	0.350672	1.84103	0	0.0292227	0.642899	0	1.02279	0	0	0.613676	0.599065	0	1.40269	48.0129	0	0.0730567	0.97896	3.36061	0	1.43191	2.63004	11.2946
T48-2	2.76946	0	7.03593	0.112275	21.5943	4.49102	0	0	1.72156	0.860778	0	0.336826	0	1.0479	0	0.149701	0	1.42216	0.112275	3.06886	0	0.449102	2.35778	1.64671	3.66766	0.486527	14.3338	0.0374251	0	1.57186	7.37275	1.16018	4.26647	6.81138	11.1153
T48-3	4.50225	0	14.6573	0	32.3162	3.35168	0	0	1.0005	2.65133	0	0.450225	0	1.55078	0	0	0	2.05103	0.050025	3.65183	0	1.25063	1.45073	2.2011	1.25063	0.650325	1.45073	0	0	0	6.10305	2.10105	3.50175	6.75338	7.05353

## Sheet: Sheet6
Time!	Tmt!	Rep!	Sample	Alteromonas sp	Amphritea balenae	Arcobacter sp	Clostridium sp	Colwellia psychrerythraea	Colwellia sp	Coxiella burnetii	Endozoicomonas sp	Flavobacterium sp	Glaciecola sp	Idiomarina sp	Marinomonas sp	Mesorhizobium sp	Moritella abyssi	Oceanisphaera sp	Oleispira sp	Paracoccus sp	Phaeobacter sp	Pirellula sp	Pseudoalteromonas sp	Pseudomonas sp	Pseudovibrio sp	Roseobacter sp	Ruegeria sp	Salegentibacter sp	Shewanella sp	Sinorhizobium sp	Spongiobacter sp	Stappia sp	Sulfitobacter sp	Synechococcus sp	Tenacibaculum sp	Vibrio natriegens	Vibrio sp	Others
0	none	1	C0-1	0	0	0.0940586	0.0156764	0.235147	0.0156764	0	0	0	0.0783822	0	0	0	0	0	0.0470293	0	0.0156764	1.14438	0.109735	0.188117	0.21947	0.674087	1.3325	0	0	0.783822	0.0470293	0	0.0627058	93.4316	0	0	0.407587	1.09735
0	none	2	C0-2	0.0472813	0	0.378251	0	0.0945626	0	0	0	0.212766	0.0945626	0.165485	0	0	0	0	0.236407	0	0	1.06383	0	0.118203	0.236407	0.638298	1.22931	0	0.0236407	1.3948	0	0	0.070922	91.2293	0.0236407	0.0236407	0.685579	2.0331
24	none	1	C24-1	0.248756	0	0.870647	0	0.580431	1.20232	2.61194	28.2753	0	0.124378	0	0	0.165837	0	0.207297	0	0	0.0414594	0	0.456053	0	0.207297	0.66335	0.704809	0	0	9.99171	0	1.69983	0	41.9154	0	0.165837	0.621891	9.24544
24	none	2	C24-2	0	0	0	0.883002	1.87638	0.662252	0	0	0	0	0	0	0	0	0	0	0	0	0.993377	0.662252	0	0	0.993377	0	0	0	25.9382	2.09713	0	0	59.4923	0.110375	0	0.220751	6.07064
24	none	3	C24-3	0.184162	0	1.4426	0.399018	0.798036	0.184162	0	0	0.552486	0	0	0.0306937	0	0	0	0.429711	0	0.491099	1.07428	0.122775	0.798036	0.245549	1.65746	0.613874	0	0	3.8674	1.01289	0	0.245549	79.8649	0.092081	0	2.33272	3.56047
48	none	1	C48-1	0	0	0	0	0.503663	1.0989	0.0915751	0.137363	0.137363	0	0	0	0.18315	0	0.0457875	0	0	0.503663	0	0	0	0	0.18315	0.0915751	0	0.0457875	82.0513	0	0	0.0915751	12.0421	0	0	0	2.79304
48	none	2	C48-2	0.0243635	0	0.0121818	0.0243635	0.048727	0.0852723	0	0	0.0121818	0	0	0	0	0	0	0.0243635	0	0.121818	0.109636	0.0852723	0.0121818	0.0121818	0.243635	0.194908	0	0	89.3288	0.097454	0	0.0852723	8.4785	0	0	0.0609088	0.937995
48	none	3	C48-3	0.034654	0	0.115513	0.381194	0.138616	0.265681	0	0	0.242578	0.0808594	0	0	0	0	0	0.242578	0	0.658427	0.589119	0.0693081	0.0115513	0.0115513	0.508259	0.300335	0	0	69.5622	0.231027	0	0.25413	24.6852	0.115513	0	0.17327	1.3284
24	Vibrio	1	T24-1	0.856837	0.678329	1.32096	0	15.066	7.39022	0.357015	0.0714031	0.392717	0.107105	0	0.0714031	0.856837	1.14245	2.99893	0	0.107105	0.892538	0	0.499821	0	0.749732	3.96287	6.17637	0	1.42806	4.99821	0	0.46412	0.535523	31.096	0	3.39165	4.42699	9.96073
24	Vibrio	2	T24-2	0.891508	0	15.7147	0.241765	18.4497	1.74524	0	0	0.574192	0.173769	0.0755515	0.438199	0	0.347537	0	0.00755515	0	0.113327	0.120882	2.01723	0.0302206	0.0755515	0.521306	0.611967	0.00755515	0.74796	33.084	0.0151103	0	0.355092	5.80991	0.188879	3.8078	9.0964	4.73708
24	Vibrio	3	T24-3	3.61041	0	13.2942	0.279877	30.4506	2.12706	0	0	0	1.51134	0	1.03554	0	1.70725	0	0	0	0	0	2.15505	1.11951	0.251889	1.17548	0.839631	0	1.1475	1.48335	0	0	0	8.34033	0.0279877	8.08844	16.1769	5.17772
48	Vibrio	1	T48-1	0.65751	0.789012	2.49854	0	15.6195	4.67563	0.0584454	0.467563	0.409117	0.233781	0	0.131502	0.175336	0.350672	1.84103	0	0.0292227	0.642899	0	1.02279	0	0	0.613676	0.599065	0	1.40269	48.0129	0	0.0730567	0.97896	3.36061	0	1.43191	2.63004	11.2946
48	Vibrio	2	T48-2	2.76946	0	7.03593	0.112275	21.5943	4.49102	0	0	1.72156	0.860778	0	0.336826	0	1.0479	0	0.149701	0	1.42216	0.112275	3.06886	0	0.449102	2.35778	1.64671	3.66766	0.486527	14.3338	0.0374251	0	1.57186	7.37275	1.16018	4.26647	6.81138	11.1153
48	Vibrio	3	T48-3	4.50225	0	14.6573	0	32.3162	3.35168	0	0	1.0005	2.65133	0	0.450225	0	1.55078	0	0	0	2.05103	0.050025	3.65183	0	1.25063	1.45073	2.2011	1.25063	0.650325	1.45073	0	0	0	6.10305	2.10105	3.50175	6.75338	7.05353
